# Supplementary material for: Targeted delivery of the probiotic Saccharomyces boulardii to the extracellular matrix enhances gut residence time and recovery in murine colitis
Source: Nat Commun. 2024 May 6;15:3784. doi: 10.1038/s41467-024-48128-0 (PMC11074276; doi:10.1038/s41467-024-48128-0)
Supplement: Supplementary file 4 — Source Data [file 41467_2024_48128_MOESM4_ESM.xlsx]

## Sheet: Fig 1d
	SB			SB MSA
0.125	0.017	0.01	0.006	0.216	0.298	0.327
0.25	0.015	0.014	0.003	0.823	1.28	1.599
0.5	0.001	0.01	0.018	2.664	2.714	2.867

## Sheet: Fig 1e
Ab Conc. (nM)	FB	Xbiotin	FN	CIV
1000	3.35744	0.89808	3.21604	3.00473
333	3.04724	0.84156	2.97869	2.94989
111	2.81508	0.84152	2.91487	2.88592
37	2.57549	0.80333	2.92857	2.58791
12.3	2.39597	0.82419	2.59737	2.32612
4.12	2.24359	0.89276	2.10732	2.26337
1.37	2.01123	0.90453	1.66832	1.74408
0.457	1.5247	0.80266	1.11969	1.23705
0.152	0.98581	0.86148	0.82142	0.87753
0.051	0.77893	0.83127	0.68127	0.70995
0.017	0.69414	0.81753	0.65557	0.65437
0.006	0.67919	0.78806	0.65606	0.6545

## Sheet: Fig 1f
Fn1			Fgb			Col4a1
Control	Colitis		Control	Colitis		Control	Colitis
1.0001	1.0973		1.0467	1.1172		0.9374	1.2451
1.0304	0.8532		1.0049	0.8593		1.0239	0.9156
0.9976	1.0142		0.933	1.0229		0.8023	1.2443
0.964	0.96		1.0989	0.9699		1.1167	1.1981
1.0882	1.1141		1.1084	1.1301		1.0912	1.0466
1.0916	0.9648		0.9506	0.9675		1.0123	1.135
0.9532	1.0819		0.9817	1.1043		0.9573	1.0685
0.9717	1.0029		0.9499	1.0102		0.9489	1.2301
0.9498	1.0767		1.0161	1.0867		1.0703	1.2927
1.0439	1.0667		0.9099	1.0842		1.0398	1.0815
0.9094	1.0802		0.9324	1.0629		1.0913	1.0596
1.001	0.9551		0.9613	0.9796		1.0846	1.0026
0.952	1.0211		0.996	1.0215		0.9513	1.043
0.962	1.0144		1.1288	1.0148		0.938	1.1495
0.993	1.037		0.9815	1.0491		0.9347	1.116
1.092	1.0159		0.9904	1.0253		1.038	1.1606
0.977	1.08		0.9828	1.0893		1.0171	1.0055
0.818	1.039		0.9932	1.0133		1.0144	1.3579
0.77	1.164		1.0068	1.0393		0.9902	1.3995
1.211	1.166		0.9951	0.9988		1.1265	1.5478
0.919	1.149		1.0098	1.0335		1.1156	1.4429
0.869	1.137		0.9925	1.0219		0.9767	1.3362
1.126	0.995		0.9922	1.0421		1.0192	1.4495
1.23	1.131		0.9929	1.045		0.968	1.5078
0.886	1.048		0.9949	0.9729		0.9703	1.3346
1.072	1.107		0.9817	1.0017		1.0257	1.3762
1.186	1.194		1.0302	1.1085		0.8482	0.9913
0.809	1.003		1.0375	1.0104		0.8899	1.0447
1.126	1.153		1.0434	1.0046		1.0434	1.2929
1.187	1.096		1.0402	0.9988		1.0402	1.0646
1.029	0.997		0.9036	0.9555		0.9036	1.108
1.019	1.098		0.8904	0.9729		0.8904	1.0197
0.796	0.944		1.0254	1.097		1.0254	1.018
1.024	1.06		0.9329	1.0306		0.9329	1.078
0.859	1.357		0.964	1.1432		0.964	1.5528
0.942	1.103		0.9758	0.8949		0.9758	1.2213
0.917	1.044		1.0143	0.9642		1.0143	1.5028
1.066	0.948		1.0081	0.996		1.0081	1.6478
0.965	0.963		1.0007	0.9927		1.0007	1.5455
1.044	1.137		1.0147	0.998		1.0147	1.3628
1.102	1.037		0.9873	0.9935		0.9873	1.4965
0.972	1.125		1.2021	1.0389		1.2021	1.3224
1.081	1.364		0.997	0.989		0.997	1.6933
0.997	0.89		1.0037	1.0135		0.9938	1.2918
1.074	1.029		0.9607	0.9955		1.1136	1.258
1.21	0.853		1.0072	0.9985		1.0021	1.1657
0.781	1.423		1.0154	1.0036		0.9483	1.5001
0.872	1.292		0.9931	0.9963		1.022	1.4817
0.998	1.284		0.9492	0.9896		0.9853	1.3742
1.018	1.106		1.0185	0.9902		1.0028	1.4375
0.993	1.263		1.0328	0.9906		0.9945	1.6357
1.136	1.221		0.9849	0.9921		0.965	1.4989
1.119	1.237		1.0078	1.5503		0.978	1.5476
1.018	1.088		1.0105	1.1533		1.017	1.1533
0.843	1.083		1.0161	1.2032		0.9776	1.2032
0.939	1.131		1.006	1.1139		0.974	1.1139
1.005	0.939		1.0003	0.9332		0.9691	0.9332
1.001	0.998		0.9958	1.1249		1.0401	1.1249
0.991	1.059		1.0001	1.1093		1.0404	1.1093
0.999	1.057		1.0024	1.2071		0.992	1.2071
1.004	1.105		0.9953	1.2176		0.9844	1.2176
1	0.944		0.9733	1.1352		1.0358	1.1352
0.96	1.011		1.0755	1.1761		0.9837	1.1761
1.062	1.011		0.9694	1.2326		1.0052	1.2326
0.908	0.885		0.8849	1.197		0.9917	1.197
1.083	1.078		0.992	1.1883		1.0121	1.1883
1.086	1.118		1.0516	1.0975		0.9502	1.0975
0.861	1.004		1.0101	1.022		1.0077	1.022
0.948	1.056		1.0372	1.2142		0.9378	1.2142
0.932	1.039		0.9948	1.1259		0.9805	1.1259
1.019	0.911		0.9455	1.2252		1.0276	1.2252
0.977	1.078		1.0135	1.2111		1.0637	1.2111
1.01	1.115		1.0166	1.1186		0.9123	1.1186
0.977	1.38		1.0341	1.0188		1.0018	1.477
0.969	0.985		0.9458	1.0168		0.998	1.2223
1.141	1.195		0.9815	0.9602		1.139	1.1819
1.118	0.797		0.9953	0.9719		0.9869	1.0595
1	1.046		0.9731	0.9865		1.0272	1.2128
1.086	1.041		1.017	0.9611		0.9474	1.259
0.926	1.311		1.0459	0.9859		1.0321	1.3868
0.958	1.144		0.9485	0.9738		1.0099	1.198
0.881	1.213		1.0677	0.946		0.9493	1.1028
1.097	1.128			1.0202			1.2169
	1.089			0.9532			1.2293
	1.059			0.8918			1.0826
	1.119			0.9861			1.1524
	1.216			1.0051			1.3188
	1.248			1.0147			1.198
	0.967			0.959			1.1896
	1.172			1.0113			1.262
	0.993			1.0333			1.1859
	1.2			1.0083			1.269
	1.264			1.0087			1.1382
	1.261			0.9772			1.2388
	1.015			0.9826			1.1308
	1.221			0.979			1.1916
	1.162			0.9965			1.3444
	1.126			1.0216			1.2917
	1.206			1.0049			1.5081
	0.745			1.0944			0.9963
	1.122			1.013			1.2799
	1.096			1.0267			1.3401
	1.211			1.0455			1.4045
	1.019			1.0663			1.1708
	1.171			0.984			1.3145
	1.221			0.971			1.415
	1.121			1.0207			1.222
	1.02			1.0244			1.2082
	1.277			1.0391			1.2039
	1.002			1.0533			1.2511
	0.91			1.0689			1.2031
	1.006			1.0209			1.2133
	1.192			1.0057			1.4059
	1.106			1.0326			1.3952
	1.08			1.0663			1.3263
	1.065			1.0296			1.1937
	1.299			0.9969			1.5294
	1.366			1.0807			1.4903
	0.88			1.037			1.0772
	0.889			1.0697			1.1041
	1.224			0.9986			1.3035
	1.217			1.0039			1.4164
	1.063			0.9767			1.311
	1.281			1.0351			1.1833
	1.07			1.0275			1.1545
	1.124			1.0309			1.2816
	1.207			1.0173			1.2787
	0.988			0.9936			1.1889
	1.142			0.9838			1.2618
	1.201			0.9965			1.3403
	1.019			1.0027			1.2016
	1.024			1.0186			1.0671
	1.16			0.9865			1.1868
	1.026			0.9437			1.2422
	1.422			1.0007			1.6594
	1.153			0.9963			1.2186
	1.31			1.0122			1.4272
	1.066			0.9847			1.2739
	1.155			0.9747			1.3862
	1.277			0.9565			1.3795
	1.019			1.0078			1.2378
	1.016			0.991			1.2789
	1			1.0077			1.2789
	1.013			0.9916			1.3072
	1.009			0.9856			1.3279
	1.014			0.9943			1.2654
	1			1			1.3307
	1.011			1.0054			1.3918
	1			0.9975			1.2719
	0.998			0.9938			1.285
	0.995			1.0072			1.2786
	1.026			0.9944			1.1451
	0.994			0.9943			1.3346
	0.999			0.9965			1.1021
	1.1241			0.9637			1.2265
	1.2127			0.9563			0.9702
	1.1013			0.8922			1.2359
	1.0864			0.9317			1.172
	1.0165			0.9189			1.1401
	0.9779			0.9778			1.1237
	1.088			0.923			1.118
	1.0623			0.9378			1.2484
	1.1081			0.9513			1.0587
	1.1191			0.9207			1.2855
	0.9973			0.913			1.2645
	1.0373			1.0296			1.142
	1.0529			0.8794			1.2179
	1.1419			1.0288			1.1763
	1.354			1.0045			1.2775
	1.1092			0.9342			1.1652
	1.1358			0.9557			1.0748
	1.0974			0.9602			1.2388
	1.0416			1.0159			1.2148
	1.1291			1.0135			1.191
	1.0144			0.9888			1.1175
	1.0677			0.9589			1.1915
	1.0999			0.9477			1.1296
	1.1822			0.9771			1.142
	1.226			0.9198			1.3374
	1.0953			0.947			1.2429
	1.1175			0.9447			1.2054

## Sheet: Fig 2b
	FN NS			FN FN			FB NS			FB FB			CIV NS			CIV CIV
0.25	0.028	0.001	0.018	0.318	0.306	0.271	0.007	0.003	0.013	0.286	0.248	0.3	0.007	0.008	0.007	0.313	0.306	0.303
0.5	0.001	0.016	0.006	0.971	1.31	1.687	0	0.014	0.001	1.143	1.551	1.311	0.001	0.019	0.022	1.314	0.926	1.353
1	0.006	0.02	0.015	2.908	3.486	2.119	0.014	0.003	0.012	2.884	3.039	2.22	0.01	0.017	0.001	2.839	2.898	2.468

## Sheet: Fig 2e
	Antibody			mSA			Growth
0	100	100	100	114	83	103	4.4	4.7	5.7
12	64.7	66.8	71.7	123	86	81	13.5	16.5	12.5
24	53.8	56.8	56.9	92	127	86	30	27.5	26.5
36	17.5	26.1	28.3	104	75	118	39.5	40	48
48	11	11.1	13.1	112	92	76	70	78.5	87

## Sheet: Fig 2f
0	12	24	36	48
301	195	82	35	11
368	252	155	35	16
389	228	106	38	20

## Sheet: Fig 3b
pH 2.5							pH 4.0							OxG 0.3%							OxG 0.6%
S.c.	S.b.	S.b. mSA	S.b. FN	S.b. FB	S.b. CIV		S.c.	S.b.	S.b. mSA	S.b. FN	S.b. FB	S.b. CIV		S.c.	S.b.	S.b. mSA	S.b. FN	S.b. FB	S.b. CIV		S.c.	S.b.	S.b. mSA	S.b. FN	S.b. FB	S.b. CIV
24	41	58	57	68	70		69	116	86	87	103	99		28	56	62	65	65	87		20	56	77	46	65	62
15	48	58	72	61	50		58	89	106	99	114	124		34	75	77	53	72	74		29	67	48	49	84	58
14	52	67	46	53	41		71	97	91	99	95	103		23	52	72	57	72	70		23	56	62	72	68	66

## Sheet: Fig 3c
Acetate
Time (hr)	Media Ctrl				S.b.				S.b. mSA				S.b. FN				S.b. FB				S.b. CIV
0	0	0	0	0	0	0	0	0	0	0	0	0	0	0	0	0	0	0	0	0	0	0	0	0
6	0.0035	0.0038	0.0036	0.0032	1.5684	1.781	1.9321	1.7253	2.862	2.1955	2.3272	1.9551	1.7026	1.5339	1.5288	1.6438	1.7913	1.659	1.7188	1.8761	2.1776	1.8781	1.6263	1.5473
12	0.0035	0.0038	0.0036	0.0032	3.2242	3.835	3.7105	3.776	3.2642	3.2944	2.8751	3.1332	3.3062	4.7672	3.6078	4.18	3.8819	3.3484	3.244	4.9459	3.7677	2.977	3.2523	3.5815
18	0.0035	0.0038	0.0036	0.0032	6.9289	6.0737	4.5123	5.2628	5.4113	4.7819	4.1173	4.1141	4.8236	7.0738	5.8407	5.9846	5.7058	5.6688	4.3324	4.9986	6.4411	5.0717	5.3952	5.291
Butyrate
Time (hr)	Media Ctrl				S.b.				S.b. mSA				S.b. FN				S.b. FB				S.b. CIV
0	0	0	0	0	0	0	0	0	0	0	0	0	0	0	0	0	0	0	0	0	0	0	0	0
6	0.000445	0.000345	0.000385	0.00037	0.00319	0.004155	0.00319	0.003015	0.004395	0.00406	0.00412	0.004685	0.00502	0.004805	0.00484	0.00492	0.005505	0.00521	0.004855	0.00439	0.00485	0.00446	0.004275	0.004435
12	0.000445	0.000345	0.000385	0.00037	0.005215	0.005865	0.00576	0.005445	0.00901	0.008725	0.007745	0.00869	0.00863	0.007645	0.00796	0.007755	0.007725	0.007135	0.008785	0.00884	0.007925	0.00881	0.00747	0.00803
18	0.000445	0.000345	0.000385	0.00037	0.006075	0.006285	0.00595	0.004175	0.00747	0.007605	0.00783	0.00774	0.007515	0.00729	0.00874	0.00757	0.007825	0.007305	0.006775	0.007005	0.006785	0.006595	0.00682	0.006425
Propionate
Time (hr)	Media Ctrl				S.b.				S.b. mSA				S.b. FN				S.b. FB				S.b. CIV
0	0	0	0	0	0	0	0	0	0	0	0	0	0	0	0	0	0	0	0	0	0	0	0	0
6	0.001195	0.000775	0.00093	0.000815	0.005415	0.00685	0.0056	0.00551	0.0059	0.005655	0.005835	0.006355	0.006555	0.006395	0.00637	0.0063	0.007435	0.00708	0.006175	0.0059	0.006535	0.00598	0.005985	0.00577
12	0.001195	0.000775	0.00093	0.000815	0.00892	0.010255	0.009655	0.009565	0.01156	0.010765	0.009885	0.010555	0.01108	0.010575	0.0105	0.01113	0.01041	0.00964	0.01092	0.01083	0.01095	0.01099	0.009705	0.01017
18	0.001195	0.000775	0.00093	0.000815	0.01086	0.01105	0.010205	0.009895	0.009865	0.0095	0.00978	0.00953	0.01002	0.010375	0.01171	0.010915	0.010375	0.009885	0.00869	0.00896	0.009715	0.009595	0.009155	0.009405

## Sheet: Fig 3d
Media Ctrl			S.b.			S.b. mSA			S.b. FN			S.b. FB			S.b. CIV
Mean	SEM	N	Mean	SEM	N	Mean	SEM	N	Mean	SEM	N	Mean	SEM	N	Mean	SEM	N
0.0002518	2.689e-05	4	0.3108	0.01103	4	0.2671	0.01155	4	0.3253	0.01198	4	0.2976	0.01086	4	0.3005	0.008098	4
Media Ctrl			S.b.			S.b. mSA			S.b. FN			S.b. FB			S.b. CIV
Mean	SEM	N	Mean	SEM	N	Mean	SEM	N	Mean	SEM	N	Mean	SEM	N	Mean	SEM	N
3.863e-05	4.054e-06	4	0.0004843	1.678e-05	4	0.0007133	1.211e-05	4	0.0006964	2.007e-05	4	0.0007078	2.645e-05	4	0.0006874	1.521e-05	4
Media Ctrl			S.b.			S.b. mSA			S.b. FN			S.b. FB			S.b. CIV
Mean	SEM	N	Mean	SEM	N	Mean	SEM	N	Mean	SEM	N	Mean	SEM	N	Mean	SEM	N
9.288e-05	1.069e-05	4	0.0008347	2.695e-05	4	0.0009106	1.884e-05	4	0.0009349	2.11e-05	4	0.0009183	3.387e-05	4	0.0008992	2.178e-05	4

## Sheet: Fig 3e
PBS	S.c.	LPS	S.b.	S.b. mSA	S.b. FN	S.b. FB	S.b. CIV
33.1	46.5	84.8	136.5	83.5	156.4	146	135.8
24.9	40.2	114.3	89.1	137.4	105.3	152.4	165.1
35.5	36.6	128.7	183.3	144.4	102.5	129.7	128.9

[truncated: 24 more sheets: Fig 3f, Fig 4b, Fig 4c, Fig 4d, Fig 4e, Fig 4f, Fig 4h, Fig 4i, Fig 5b, Fig 5c, Fig 5d, Fig 5e, Fig 5f, Fig 5g, Fig 5i, Fig 5j, Sup Fig 2, Sup Fig 3, Sup Fig 4a, Sup Fig 4b …]
